# Supplementary material for: Tunable Electrokinetic Motion of Charged Nanoparticles in an Aqueous Solution Using Interdigitated Microelectrodes
Source: Nanomaterials (Basel). 2025 Oct 15;15(20):1568. doi: 10.3390/nano15201568 (PMC12566736; doi:10.3390/nano15201568)
Supplement: Supplementary file 1 [file nanomaterials-15-01568-s001.zip]

Archive with 1 entries (1 files):
- nanomaterials-3910846-supplementary.pdf
